# Supplementary material for: LINC00941 is a diagnostic biomarker for lung adenocarcinoma and promotes tumorigenesis through cell autophagy
Source: J Cell Mol Med. 2024 Oct 11;28(19):e70076. doi: 10.1111/jcmm.70076 (PMC11467743; doi:10.1111/jcmm.70076)
Supplement: Supplementary file 1 — Appendix S1. [file JCMM-28-e70076-s001.zip]

Archive with 2 entries (2 files):
- Supplementary Materials.docx
- Table_S2.xls
