# Supplementary material for: LINC00941 is a diagnostic biomarker for lung adenocarcinoma and promotes tumorigenesis through cell autophagy
Source: J Cell Mol Med. 2024 Oct 11;28(19):e70076. doi: 10.1111/jcmm.70076 (PMC11467743; doi:10.1111/jcmm.70076)
Supplement: Supplementary file 1 — Appendix S1. [file JCMM-28-e70076-s001.zip › Table_S2.xls]

## Sheet: uniCox
Table S2
The 77 autophagy-related long non-coding RNA
Id	Hazard ratio (HR)	HR.95L	HR.95H	p-value
AC099850.3	1.25512	1.11839	1.40858	0.00011288
MHENCR	0.799125	0.681829	0.9366	0.0056282
AL662844.4	0.703451	0.54219	0.912675	0.00810241
AL122010.1	0.695188	0.536783	0.90034	0.00585713
AC012615.1	0.684235	0.558985	0.837549	0.000234595
AC245041.1	1.19719	1.07018	1.33926	0.00165838
AL135999.3	0.879528	0.811038	0.953802	0.00191277
AC024075.1	0.798569	0.673671	0.946623	0.00953933
AC243960.1	0.742336	0.621877	0.886129	0.000973121
ADAMTS9-AS2	0.53264	0.338324	0.838561	0.00652162
AC012645.3	0.745358	0.601319	0.923901	0.00730996
AC012181.1	0.707026	0.571154	0.875222	0.00145259
ABALON	1.40803	1.12086	1.76877	0.00327807
LINC01711	1.2976	1.08964	1.54526	0.00346388
FAM30A	0.762457	0.63436	0.916422	0.0038523
AC091132.2	0.594069	0.403511	0.874619	0.00831983
AC131009.1	1.25795	1.06745	1.48244	0.00616186
AC107464.3	0.750239	0.622281	0.904508	0.00259625
AC008763.1	0.73236	0.610946	0.877903	0.000757163
LINC01857	0.829835	0.723407	0.951921	0.00773137
AC024075.3	0.736158	0.593648	0.912877	0.00526553
AC005479.1	0.757892	0.629015	0.913173	0.00355564
AC011477.3	0.768486	0.634101	0.931351	0.00724986
AC037459.2	0.500639	0.318628	0.786621	0.00269083
AC090948.1	0.635965	0.496463	0.814667	0.00034059
KIF26B-AS1	0.742471	0.59297	0.929664	0.00943907
HIF1A-AS1	1.59146	1.22347	2.07012	0.000533675
AC007384.1	0.735626	0.592409	0.913465	0.00544836
LINC01215	0.74346	0.603045	0.916568	0.00550847
AC092718.4	1.3451	1.12602	1.60681	0.00108124
AP000695.2	1.46718	1.23283	1.74608	1.57954e-05
AC004687.1	0.811276	0.705468	0.932954	0.00335379
AL109811.3	0.794326	0.675645	0.933854	0.00529002
AC135050.6	0.669941	0.542318	0.827598	0.000203297
AC010260.1	0.610174	0.433267	0.859315	0.00468559
LINC01150	0.706293	0.574454	0.868388	0.00097154
AL021368.2	0.559357	0.381103	0.820987	0.00300258
AC092071.1	0.863468	0.781059	0.954572	0.00412535
AC002563.1	0.786324	0.667354	0.926503	0.00407874
GAS6-AS1	0.711628	0.59735	0.847769	0.000139523
PAN3-AS1	0.648759	0.486404	0.865306	0.00323534
RBPMS-AS1	0.814534	0.701646	0.945585	0.00703837
AL034397.3	0.723854	0.605918	0.864745	0.000368752
SH3PXD2A-AS1	1.27419	1.1147	1.4565	0.000383082
AC006369.1	0.5591	0.421017	0.742469	5.88193e-05
LINC01936	0.763647	0.644072	0.905421	0.00191268
AC010976.2	0.700414	0.534225	0.9183	0.00997436
MIR99AHG	0.60552	0.440332	0.832677	0.00202484
SH3BP5-AS1	0.786215	0.662046	0.933672	0.00609755
AC236972.3	0.800526	0.686772	0.933123	0.00443947
LINC00926	0.787244	0.66023	0.938693	0.00770536
AC004865.2	0.637777	0.480024	0.847373	0.00192025
AL162511.1	0.863112	0.782702	0.951782	0.00317314
LINC01781	0.781444	0.662561	0.921658	0.00340224
LINC01615	1.29565	1.09938	1.52695	0.00199808
AC008764.2	0.756957	0.63329	0.904773	0.00221695
AL359220.1	0.532275	0.358107	0.79115	0.00181781
MIR4435-2HG	1.46868	1.18365	1.82235	0.000480202
TMPO-AS1	1.46112	1.19931	1.78009	0.000167246
AC005884.1	0.574231	0.407575	0.809031	0.00151607
AC104971.3	0.624911	0.492143	0.793497	0.000114273
AL445493.3	0.766598	0.632311	0.929403	0.00682892
AC024075.2	0.715923	0.578619	0.885808	0.00209734
AC011477.2	0.668054	0.54118	0.824673	0.00017415
LINC00968	0.610986	0.45048	0.82868	0.0015322
LINC01480	0.74092	0.599679	0.915427	0.00545516
AC012557.1	0.706892	0.543528	0.919356	0.00967982
LINC00861	0.745219	0.599609	0.92619	0.00801994
HLA-DQB1-AS1	0.841523	0.756688	0.935868	0.00146014
CYTOR	1.28723	1.07146	1.54645	0.00699082
LINC00941	1.39546	1.24024	1.57011	3.05206e-08
LINC00892	0.593489	0.443165	0.794803	0.000463352
LINC00996	0.703808	0.558469	0.886972	0.00291766
AP000695.1	1.41662	1.19752	1.67579	4.85015e-05
AC005034.3	1.479	1.14748	1.9063	0.00250829
AL137779.1	0.550961	0.366339	0.828624	0.00419913
KTN1-AS1	1.44771	1.11781	1.87497	0.00504678
